# Supplementary material for: Four cellulose-active lytic polysaccharide monooxygenases from Cellulomonas species
Source: Biotechnol Biofuels. 2021 Jan 23;14:29. doi: 10.1186/s13068-020-01860-3 (PMC7828015; doi:10.1186/s13068-020-01860-3)
Supplement: Supplementary file 2 — Additional file 2: Maximum-likelihood phylogenetic tree in Newick format. [file 13068_2020_1860_MOESM2_ESM.nwk]

(ScLPMO10C_C1_Cellulose_active:0.09861016922818197084,((Tma12_C4_Chitin_active:0.50364231602232290008,((CjLPMO10A_C1_Chitin_active:0.79059020045438888058,(((AEJ35168-1_AA9:0.47089530173731031226,(CAD21296_AA9:0.93919356688869681804,EAA64722_AA9:0.51809998652875055569)68:0.37859091900493385685)100:2.30154894156780631675,(SliLPMO10E_C1_Chitin_active:0.41863759177485593277,(((VcAA10B_C1_Chitin_active:0.64002377520860698201,(PlAA10_C1_Chitin_active:0.66386580363570779628,SmLPMO10A_C1_Chitin_active:0.26848492276706820148)24:0.07542694447596667850)14:0.05241564350322942822,(((LmLPMO10_C1_Chitin_active:0.28345489129298007125,EfAA10A_C1_Chitin_active:0.57896144360537526996)71:0.22002057303290720180,(BlAA10A_C1_Chitin_active:0.36365971601431212878,BaAA10A_C1_Chitin_active:0.43740767004338021451)88:0.16560174099868235631)35:0.10183916802955976511,BtLPMO10A_C1_Chitin_active:0.25239105649488985383)12:0.01903990484105180792)93:0.25955624343697242251,((SamLPMO10B_C1_chitin_active:0.10111033718672551851,SgLPMO10F_C1_Chitin_active:0.11593060428258590566)97:0.18383729784674238128,(JdLPMO10A_C1_Chitin_active:0.33297723390426481327,CflaLPMO10D_Cfla0490_PUTATIVE_C1_Chitin_active:0.51139981750207219591)91:0.17790587441425867454)87:0.38813009968816880590)41:0.05732039607848123802)64:0.29680242664609279846)42:0.12462253981264770353,(TtAA10A_C1_C4_Cellulose_active:0.29074377256346584097,(HcAA10-2_C1_Cellulose_active:0.37386607082507561373,CjLPMO10B_C1_Cellulose_active:0.25474815357448671316)98:0.26902130589838635366)100:0.96018598496739071546)69:0.25729830333011632915)43:0.17918436055839889742,((MaLPMO10B_C1_C4_Cellulose_active:0.16553064409481255126,(TfLPMO10A_C1_C4_Cellulose_active:0.25910443739847988098,(KpLPMO10A_C1_C4_AND_C1_Cellulose_Chitin_active:0.10154583349157954297,ScLPMO10B_C1_C4_Cellulose_active:0.07492484201543840594)97:0.11115090414615926007)87:0.10062049075884257898)88:0.15745727800244510575,(CflaLPMO10C_Cfla0316_C1_C4_Cellulose_active:0.34677428615801569878,(CfiLPMO10_Celf0270_C1_C4_Cellulose_active:0.22306760977324749384,CflaLPMO10B_Cfla0172_C1_C4_Cellulose_active:0.14314271512830500921)97:0.17935999906985317098)70:0.07897324176119835393)100:0.74907661131443004088)99:0.38763177823406957945)90:0.19896663803920081048,(TfLPMO10B_C1_Cellulose_active:0.15718745409964621218,CflaLPMO10A_Cfla0175_C1_Cellulose-active:0.61103982586506777608)89:0.24448346326968040110)100:0.64203563451039402654,SamLPMO10C_C1_Cellulose_active:0.04546531410353221031);
